# Supplementary material for: Bacterial Type I Toxins: Folding and Membrane Interactions
Source: Toxins (Basel). 2021 Jul 14;13(7):490. doi: 10.3390/toxins13070490 (PMC8309996; doi:10.3390/toxins13070490)
Supplement: Supplementary file 1 [file toxins-13-00490-s001.zip]

Archive with 1 entries (1 files):
- toxins-1271363-supplementary.pdf
